# Supplementary material for: MedBot vs RealDoc: efficacy of large language modeling in physician-patient communication for rare diseases
Source: J Am Med Inform Assoc. 2025 Feb 25;32(5):775–83. doi: 10.1093/jamia/ocaf034 (PMC12012358; doi:10.1093/jamia/ocaf034)
Supplement: ocaf034_Supplementary_Data [file ocaf034_supplementary_data.zip]

Archive with 4 entries (3 files):
- ocaf034_Supplementary_Data/
- ocaf034_Supplementary_Data/Supplementary_Material_A.docx
- ocaf034_Supplementary_Data/Supplementary_Material_B.docx
- ocaf034_Supplementary_Data/Supplementary_Material_C.docx
